# Supplementary material for: REDD1 Deletion Suppresses NF-κB Signaling in Cardiomyocytes and Prevents Deficits in Cardiac Function in Diabetic Mice
Source: Int J Mol Sci. 2024 Jun 12;25(12):6461. doi: 10.3390/ijms25126461 (PMC11204184; doi:10.3390/ijms25126461)
Supplement: Supplementary file 1 [file ijms-25-06461-s001.zip]

Archive with 1 entries (1 files):
- ijms-3040063-supplementary.pdf
